# Supplementary material for: Patient Activation Among Individuals with Chronic Illness: A Cross-Sectional Study from Jordan
Source: Healthcare (Basel). 2026 Jan 13;14(2):204. doi: 10.3390/healthcare14020204 (PMC12840788; doi:10.3390/healthcare14020204)
Supplement: Supplementary file 1 [file healthcare-14-00204-s001.zip]

Archive with 1 entries (1 files):
- healthcare-4037432-supplementary.pdf
